# Supplementary material for: The Effect of Rhizophagus intraradices on Cadmium Uptake and OsNRAMP5 Gene Expression in Rice
Source: Int J Mol Sci. 2025 Feb 10;26(4):1464. doi: 10.3390/ijms26041464 (PMC11855883; doi:10.3390/ijms26041464)
Supplement: Supplementary file 1 [file ijms-26-01464-s001.zip]

Archive with 1 entries (1 files):
- ijms-3460868-supplementary.pdf
